# Supplementary material for: The Diffusion Model of Intra-Golgi Transport Has Limited Power
Source: Int J Mol Sci. 2023 Jan 10;24(2):1375. doi: 10.3390/ijms24021375 (PMC9861033; doi:10.3390/ijms24021375)
Supplement: Supplementary file 1 [file ijms-24-01375-s001.zip]

Archive with 1 entries (1 files):
- ijms-1931220-supplementary.pdf
